# Supplementary material for: Factors Associated with Defecation Satisfaction among Japanese Adults with Chronic Constipation
Source: J Clin Med. 2024 May 30;13(11):3216. doi: 10.3390/jcm13113216 (PMC11172833; doi:10.3390/jcm13113216)
Supplement: Supplementary file 1 [file jcm-13-03216-s001.zip]

Archive with 1 entries (1 files):
- jcm-2909390-supplementary.pdf
